# Supplementary material for: Stress-Inducible Expression of HvABF2 Transcription Factor Improves Water Deficit Tolerance in Transgenic Barley Plants
Source: Plants (Basel). 2024 Nov 5;13(22):3113. doi: 10.3390/plants13223113 (PMC11597383; doi:10.3390/plants13223113)
Supplement: Supplementary file 1 [file plants-13-03113-s001.zip]

Archive with 4 entries (4 files):
- Suppl. Figures.pdf
- Table S1.xlsx
- Table S2.xlsx
- Table S3.xlsx
