# Supplementary material for: Stress-Inducible Expression of HvABF2 Transcription Factor Improves Water Deficit Tolerance in Transgenic Barley Plants
Source: Plants (Basel). 2024 Nov 5;13(22):3113. doi: 10.3390/plants13223113 (PMC11597383; doi:10.3390/plants13223113)
Supplement: Supplementary file 1 [file plants-13-03113-s001.zip › Table S1.xlsx]

## Sheet: Expression_data-Developmental S
Table S1. In silico gene expression analysis of HvABF2 using the BarleyExpDB database.
Project	Sample Name	Accession	Tissue and Organism Part	Treatment (Description)	Expression levels
PRJEB14349	EMB	Morex	Embryos	4d dissected from germinating grains	14.5
	ETI	Morex	Etiolated	10 day old seedling	1.48
	ROO2	Morex	Roots from the seedlings	10cm shoot stage	0.16
	LEA	Morex	Shoot from the seedlings	10cm shoot stage	5.79
	ROO	Morex	Root	4 weeks	11.66
	EPI	Morex	Epidermis	4 weeks	3.07
	NOD	Morex	Developing tillers	six leaf stage	2.98
	INF1	Morex	Young Inflorescences	5mm	17.48
	INF2	Morex	Inflorescences	1-1.5cm	28.26
	CAR5	Morex	Grain, bracts removed	5DPA	13.03
	CAR15	Morex	Grain, bracts removed	15DPA	45.14
	LEM	Morex	Lemma	6 weeks PA	7.04
	LOD	Morex	Lodicule	6 weeks PA	5.02
	PAL	Morex	Palea	6 weeks PA	6.15
	RAC	Morex	Rachis	5 weeks PA	7.26
	SEN	Morex	Senescing leaf	2 months	0.71
Project	Sample Name	Accession	Organism Part	Treatment (Description)	Expression levels
PRJNA496380	plumule_0h	WI4330	Plumule	dry seed 0h	8.97
	plumule_8h	WI4330	Plumule	germinating seed 8h	10.66
	plumule_16h	WI4330	Plumule	germinating seed 16h	7.7
	plumule_24h	WI4330	Plumule	germinating seed 24h	4.9
	plumule_32h	WI4330	Plumule	germinating seed 32h	2.11
	plumule_40h	WI4330	Plumule	germinating seed 40h	1.94
	plumule_48h	WI4330	Plumule	germinating seed 48h	0.35
	radicle_0h	WI4330	Radicle	dry seed 0h	32.93
	radicle_8h	WI4330	Radicle	germinating seed 8h	14.25
	radicle_16h	WI4330	Radicle	germinating seed 16h	11.29
	radicle_24h	WI4330	Radicle	germinating seed 24h	2.88
	radicle_32h	WI4330	Radicle	germinating seed 32h	0
	radicle_40h	WI4330	Radicle	germinating seed 40h	1.89
	radicle_48h	WI4330	Radicle	germinating seed 48h	2.89
	scutellum_0h	WI4330	Scutellum	dry seed 0h	3.68
	scutellum_8h	WI4330	Scutellum	germinating seed 8h	0.98
	scutellum_16h	WI4330	Scutellum	germinating seed 16h	1.38
	scutellum_24h	WI4330	Scutellum	germinating seed 24h	3.14
	scutellum_32h	WI4330	Scutellum	germinating seed 32h	1.2
	scutellum_40h	WI4330	Scutellum	germinating seed 40h	0.45
	scutellum_48h	WI4330	Scutellum	germinating seed 48h	0
Project	Sample Name	Accession	Organism Part	Treatment (Description)	Expression levels
PRJEB21740	stomatal_complex	Barke	stomatal complex	-	7.88
	total_leaf	Barke	total leaf	-	1.15
	leaf_without_upper_and_lower_epidermis	Barke	leaf without upper and lower epidermis	-	0.65
Project	Sample Name	Accession	Organism Part	Treatment (Description)	Expression levels
PRJNA752285	S1	Hu 1154	lodicule1	-	4.61
	S2	Hu 1154	lodicule2	-	2.01
	S3	Hu 1154	lodicule3	-	1.88
	S4	Hu 1154	lodicule4	-	1.83
	S5	Hu 1154	lodicule5	-	2.78
	S6	Hu 1154	lodicule6	-	4.13
	T1	Hu 1154	roots	-	2.79
	T2	Hu 1154	stems	-	7.3
	T3	Hu 1154	leaves	-	3.6
	T4	Hu 1154	rachises	-	5.81
	T5	Hu 1154	glumes	-	7.37
	T6	Hu 1154	anthers	-	1.71
	T7	Hu 1154	pistils	-	32.65
	T8	Hu 1154	lodicule	-	3.76
Project	Sample Name	Accession	Organism Part	Treatment (Description)	Expression levels
PRJEB40905	Well_watered_drought_sensitive	drought sensitive	Leaf	Well watered	0.86
	Drought_treated_sensitive_genotype	drought sensitive	Leaf	Drought	2.72
	Well_watered_drought_tolerant	drought tolerant	Leaf	Well watered	0.91
	Drought_treated_drought_tolerant	drought tolerant	Leaf	Drought	1.94
Project	Sample Name	Accession	Organism Part	Treatment (Description)	Expression levels
PRJNA828098	B-CK	Baudin	leaf	control treatment	3.27
	B-2	Baudin	leaf	14 days after drought treatment	8.04
	B-3	Baudin	leaf	16 days after drought treatment	5.61
	Budin-HF1-1	Baudin	leaf	1 day after rewatering	0.87
	S-CK	EC_S3	leaf	control treatment	2.74
	S-2	EC_S1	leaf	14 days after drought treatment	4.39
	S-3	EC_S2	leaf	16 days after drought treatment	4.98
	S-HF	EC_S4	leaf	1 day after rewatering	2.05
	T-CK	Tadmor	leaf	control treatment	1.68
	T-2	Tadmor	leaf	14 days after drought treatment	7.68
	T-3	Tadmor	leaf	16 days after drought treatment	4.06
	T-HF	Tadmor	leaf	1 day after rewatering	0.36
Project	Sample Name	Accession	Organism Part	Treatment (Description)	Expression levels
PRJNA679445	Sc-K-R	Scarlett	Leaf 2	control	1.74
	Sc-S-R	Scarlett	Leaf 2	-0.8 MPa osmotic stress	3.06
Project	Sample Name	Accession	Organism Part	Treatment (Description)	Expression levels
PRJNA324116	root_control	Cultivar Rolap	Root	Control	6.09
	root_heat	Cultivar Rolap	Root	Heat	14.15
	shoot_control	Cultivar Rolap	Shoot	Control	1.51
	shoot_heat	Cultivar Rolap	Shoot	Heat	1.82
Project	Sample Name	Accession	Organism Part	Treatment (Description)	Expression levels
PRJEB13621	C0_Z1	Clipper	Root meristematic zone	0 NaCL	1.91
	C0_Z2	Clipper	Root elongation zone	0 NaCL	4.86
	C0_Z3	Clipper	Root maturation zone	0 NaCL	11.87
	C100_Z1	Clipper	Root meristematic zone	100mM NaCl	1.79
	C100_Z2	Clipper	Root elongation zone	100mM NaCl	3.63
	C100_Z3	Clipper	Root maturation zone	100mM NaCl	21.85
	S0_Z1	Sahara	Root meristematic zone	0 NaCL	1.15
	S0_Z2	Sahara	Root elongation zone	0 NaCL	5.73
	S0_Z3	Sahara	Root maturation zone	0 NaCL	7.78
	S100_Z1	Sahara	Root meristematic zone	100mM NaCl	2.54
	S100_Z2	Sahara	Root elongation zone	100mM NaCl	8.76
	S100_Z3	Sahara	Root maturation zone	100mM NaCl	11.82
Project	Sample Name	Accession	Organism Part	Treatment (Description)	Expression levels
PRJNA324116	barley_CK	Zhongsi No.1	Root	Plant sample from Hordeum vulgare under normal condition	17.84
	barley_1h	Zhongsi No.1	Root	Plant sample from Hordeum vulgare under salt treatment for 1 h	33.88
	barley_6h	Zhongsi No.1	Root	Plant sample from Hordeum vulgare under salt treatment for 6 h	41.22
	barley_24h	Zhongsi No.1	Root	Plant sample from Hordeum vulgare under salt treatment for 24 h	46.78
Project	Sample Name	Accession	Organism Part	Treatment (Description)	Expression levels
PRJNA679445	Barcult(control)	Barcult	leaves	Barcult(control)	1.86
	Barcult(Salt-treated)	Barcult	leaves	Barcult(Salt-treated)	2.24
