# Supplementary material for: Stress-Inducible Expression of HvABF2 Transcription Factor Improves Water Deficit Tolerance in Transgenic Barley Plants
Source: Plants (Basel). 2024 Nov 5;13(22):3113. doi: 10.3390/plants13223113 (PMC11597383; doi:10.3390/plants13223113)
Supplement: Supplementary file 1 [file plants-13-03113-s001.zip › Table S2.xlsx]

## Sheet: GH-ANOVA
Table S2. Mean squares from the combined analysis of variance for the effect of water deficit treatment on various transgenic barley lines.
Seedling Stage Experiment
Source of variation	DF	RWC	SR
Rep	3	0.517318	0.847402
Treatment	1	5018.31 ***	7377.26 ***
Genotype	5	20.37 ***	368.19 ***
Treatmnt X Genotype	5	22.43 ***	87.97 ***
Error	33	2.1885	5.14157
C.V (%)		1.82701	9.10392
Grand Mean		80.9715	24.9069
* is significant at p ≥ 0.05 level; ** is significant at p ≥ 0.01 level; *** is significant at p ≥ 0.001 level.
Greenhouse Experiment
Source of variation	DF	PH	SL	TN	SN	GN	TPW	SW	GW	SR	Proline	RWC
Rep	3	0.576389	0.160191	2.33333	0.354167	92.6111	2.37752	0.738841	0.223172	2.16361	0.146519	0.345237
Treatment	1	475.02 ***	11.36 ***	60.75 ***	1507.52 ***	779280.33 ***	1436.86 ***	1057.41 ***	607.23 ***	25536.65 ***	4237.90 ***	4917.30 ***
Genotype	5	115.54 ***	3.01 ***	0.53 ns	4.37 ***	1942.10 ***	16.54 ***	12.9 ***	13.28 ***	584.08 ***	76.74 ***	28.66 ***
Treatmnt X Genotype	5	12.70 ***	2.16 ***	1.85 ns	5.37 ***	1501.73 ***	3.64 *	9.44 ***	8.62 ***	360.64 ***	67.59 ***	20.49 ***
Error	33	1.74306	0.268903	0.818182	0.732955	247.778	1.12499	0.289268	0.149608	7.27197	1.52402	1.62185
C.V (%)		1.95051	6.37981	6.38495	10.1971	10.4591	4.76994	8.66227	8.81767	9.66213	10.3414	1.57643
Grand Mean		67.6875	8.12813	14.1667	8.39583	150.5	22.2362	6.20896	4.38656	27.9096	11.9375	80.785
* is significant at p ≥ 0.05 level; ** is significant at p ≥ 0.01 level; *** is significant at p ≥ 0.001 level.
