# Supplementary material for: Stress-Inducible Expression of HvABF2 Transcription Factor Improves Water Deficit Tolerance in Transgenic Barley Plants
Source: Plants (Basel). 2024 Nov 5;13(22):3113. doi: 10.3390/plants13223113 (PMC11597383; doi:10.3390/plants13223113)
Supplement: Supplementary file 1 [file plants-13-03113-s001.zip › Table S3.xlsx]

## Sheet: GH Means
Table S3. Mean values of eight agronomic and three physiological traits from the greenhouse experiment.
Treatment	Genotype	PH (cm)	SL (cm)	TN	SN	GN	TPW (g)	SW (g)	GW (g)	Porometer	Proline	RWC (%)
None	Check-S	72.00 ab	8.78 a	15.75 a	14.25 ab	290.8 a	28.08 a	12.48 a	9.13 ab	2.95 d	2.29 c	90.75 a
	Check-U	71.88 ab	8.66 a	15.00 abc	14.00 ab	287.50 a	28.33 a	11.70 a	8.99 b	2.99 d	2.29 c	90.38 a
	S-HvABF2-1	73.38 a	8.80 a	15.50 ab	14.25 ab	300.8 a	28.65 a	12.65 a	9.59 ab	4.45 d	2.55 c	91.15 a
	S-HvABF2-2	73.250a	8.43 a	15.50 ab	14.50 a	294.3 a	29.04 a	12.30 a	9.74 a	4.07 d	2.55 c	91.33 a
	U-HvABF2-1	67.63 cde	8.38 a	15.50 ab	13.75 ab	252.5 b	26.08 a	7.92 b	4.90 c	7.73 d	2.86 c	90.81 a
	U-HvABF2-2	66.88 de	8.65 a	14.50 abcd	13.25 b	241.8 b	26.08 a	8.37 b	5.32 c	6.87 d	2.71 c	91.02 a
Stress	Check-S	63.38 f	8.50 a	12.00 e	0.75 d	5.0 d	15.50 c	0.66 de	0.146 e	34.69 c	14.00 b	66.61 c
	Check-U	65.13 ef	8.33 a	12.75 de	1.00 d	4.8 d	15.65 c	0.43 e	0.11 e	31.25 c	13.26 b	65.93 c
	S-HvABF2-1	70.75 abc	8.43 a	13.50 bcde	3.75 c	41.5 c	19.03 b	2.60 c	1.71 d	55.56 b	24.41 a	74.02 b
	S-HvABF2-2	69.38 bcd	8.20 a	13.00 cde	3.75 c	40.5 c	19.23 b	2.68 c	1.80 d	51.41 b	26.17 a	73.12 b
	U-HvABF2-1	59.88 g	6.10 b	13.25 cde	4.00 c	23.0 cd	15.64 c	1.30 de	0.56 e	64.88 a	24.74 a	71.79 b
	U-HvABF2-2	58.75 g	6.30 b	13.750 abcde	3.50 b	23.8 cd	15.55 c	1.43 d	0.66 e	68.06 a	25.42 a	72.53 b
	Grand Mean	67.6875	8.12813	14.1667	8.39583	150.5	22.2362	6.20896	4.38656	27.9096	11.9375	80.785
	(0.05)-Combined*	0.6603	0.172	0.424	0.244	4.462	0.616	0.198	0.1325	1.348	0.619	0.6387
	Treatment	PH (cm)	SL (cm)	TN	SN	GN	TPW (g)	SW (g)	GW (g)	Porometer	Proline	RWC (%)
	None	70.833 a	8.615 a	15.292 a	14.000 a	277.917 a	27.708 a	10.903 a	7.943 a	4.844 b	2.541 b	90.906 a
	Stress	64.542 b	7.642 a	13.042 a	2.792 b	23.083 b	16.765 b	1.515 b	0.830 b	50.975 a	21.334 a	70.663 b
	Grand Total	67.6875	8.12813	14.1667	8.39583	150.5	22.2362	6.20896	4.38656	27.9096	11.9375	80.785
	(0.05)-Combined*	1.6309	0.3285	0.3285	0.4505	8.4702	0.6491	0.6824	0.6757	4.4365	1.7339	1.012
	Genotype	PH (cm)	SL (cm)	TN	SN	GN	TPW (g)	SW (g)	GW (g)	Porometer	Proline	RWC (%)
	Check-S	67.69 b	8.64 a	13.88 a	7.50 c	147.9 b	21.79 c	6.57 b	4.64 b	18.82 c	8.14 b	78.68 b
	Check-U	68.50 b	8.49 a	13.88 a	7.50 c	146.1 bc	21.99 bc	6.06 b	4.55 b	17.12 c	7.78 b	78.15 b
	S-HvABF2-1	72.06 a	8.61 a	14.50 a	9.00 ab	171.1 a	23.84 ab	7.63 a	5.65 a	30.01 b	13.48 a	82.58 a
	S-HvABF2-2	71.31 a	8.31 a	14.25 a	9.13 a	167.4 a	24.13 a	7.49 a	5.77 a	27.74 b	14.36 a	82.23 a
	U-HvABF2-1	63.75 c	7.24 b	14.38 a	8.88 ab	137.8 bc	20.86 c	4.61 c	2.99 c	36.30 a	13.80 a	81.99 a
	U-HvABF2-2	62.81 c	7.48 b	14.13 a	8.38 b	132.8 c	20.81 c	4.90 c	2.73 c	37.46 a	14.06 a	81.78 a
	Grand Mean	67.6875	8.12813	14.1667	8.39583	150.5	22.2362	6.20896	4.38656	27.9096	11.9375	80.785
	(0.05)-Combined*	0.467	0.1213	0.299	0.172	3.155	0.453	0.14	0.094	0.953	0.438	0.45
